# Supplementary material for: Differential Nutrient Limitation of Soil Microbial Biomass and Metabolic Quotients (qCO2): Is There a Biological Stoichiometry of Soil Microbes?
Source: PLoS One. 2013 Mar 19;8(3):e57127. doi: 10.1371/journal.pone.0057127 (PMC3602520; doi:10.1371/journal.pone.0057127)
Supplement: Table S18 — Data set obtained for soil and microbial stoichiometry, and C mineralization across ecosystems, classified by climate (Clim) and land use (LU). Codes for climate and land use categories are given in Tables S11 and S12, respectively. All soil chemical and microbial pools are expressed as mmol/kg soil. Soil respiration rate from standardized incubations (CO2) is expressed as µmol CO2-C/g soil/h. (XLSX) [file pone.0057127.s023.xlsx]

## Sheet: Sheet1
					Soil Nutrients				Microbial Biomass
DataRef.	Lat	Clim	LU	pH	C	N	P	Pi	MBC	MBN	MBP	CO2
1	27	1	1	5	1391	-	-	0	64	5.2	1.3	-
2	8	1	1	5.4	5417	429	18	0.116	79.3	17.9	0.6	-
2	8	1	1	5.4	5417	429	18	0.11	163.9	23.1	0.4	-
2	8	1	1	6	5667	429	33.9	0.174	79.3	16.5	0.7	-
2	8	1	1	6	5667	429	33.9	0.165	108.9	15.8	0.6	-
3	13	1	1	5.7	1879	85	0.4	0.013	24.5	-	0.8	-
3	13	1	1	6.5	1765	73.5	0.4	0.012	22	-	0.7	-
4	10	1	1	5.3	3667	250	20.6	-	-	10	1.2	-
5	27	1	2	7.3	1755	156	16.8	-	50.7	6.1	1	0.03
5	27	1	6	7.3	2065	113	10.7	-	37	3.9	0.7	0.026
5	27	1	5	7.1	1771	73.4	8.7	-	29.2	2.7	0.6	0.023
6	3	1	5	8.7	1757	-	0	-	-	2.4	0.05	-
6	3	1	5	5.2	1357	-	0	-	-	0.5	0.06	-
6	3	1	1	4.8	1166	-	0	-	-	0.7	0.02	-
7	25	1	5	-	1333	78.6	3.5	-	44.5	6.2	0.8	-
7	25	1	1	-	1333	78.6	3.5	-	44.5	6.2	0.8	-
7	25	1	1	-	1500	92.9	4.5	-	64.7	8.4	1.2	-
7	25	1	1	-	2483	136	3.5	-	73	9.9	1.4	-
7	25	1	1	-	1842	92.9	4.2	-	58.7	7.3	0.9	-
7	25	1	1	-	408	21.4	4.2	-	30.3	3.7	0.5	-
8	27	2	1	5.5	1375	450	9.7	-	66.7	5.6	1.4	-
8	27	2	1	5.4	1533	571	9	-	50	6.6	1.1	-
8	27	2	1	4.3	1258	321	13.9	-	58.3	3.4	0.9	-
8	27	2	1	5	1108	550	7.1	-	91.7	5.7	1.5	-
9	26	2	2	5.5	2317	171	-	0.192	24.5	8.4	0.6	-
10	24	2	2	4.4	618	45	12.3	-	13.8	-	0.2	-
10	24	2	2	5.9	883	54.3	12.9	-	15.5	-	0.2	-
10	24	2	5	5.6	1024	57.8	42	-	17.1	-	0.2	-
10	24	2	3	4.5	483	37.1	7.1	-	7.8	-	0.1	-
10	24	2	6	5.9	333	39.3	36.2	-	11	-	0.1	-
10	24	2	9	5	971	60	39.7	-	18.7	-	0.5	-
11	26	2	2	3.9	949	80.7	5.1	0.25	21.1	1.5	0.5	0.04
11	26	2	2	4.2	974	95.7	5.5	0.278	24.3	2.7	0.5	0.042
11	26	2	2	4.2	1024	93.5	5.8	0.26	22.6	2.4	0.6	0.041
12	24	2	2	4.7	1047	-	-	-	11.1	2.3	0.4	-
12	29	2	9	5.2	798	-	-	-	9.2	1.8	0.4	-
13	26	2	3	5.3	4917	429	-	0.639	137.4	15.6	0.7	-
13	26	2	3	5.3	4333	286	-	0.394	107.8	15.4	0.6	-
13	26	2	3	5.4	4167	286	-	0.407	107	16.3	1	-
13	26	2	3	4.9	4833	429	-	0.459	109.5	16.1	1.2	-
13	26	2	3	4.8	3250	214	-	0.494	106	15.9	0.9	-
13	26	2	3	4.9	3250	214	-	0.316	111	15.8	0.5	-
14	25	2	3	5	3667	386	26.5	0.245	69.3	5.9	1.2	-
14	25	2	3	4.8	3583	357	13.5	0.181	44.5	3.4	0.9	-
15	25	2	3	4.9	4500	357	16.8	0.365	56.8	6.4	0.8	-
15	25	2	3	4.9	5167	429	19.2	0.391	90.7	8.9	1.4	-
15	25	2	6	5.3	3000	286	12.6	0.21	27.8	4.1	0.6	-
16	23	2	5	4.5	1276	-	-	0.588	18.6	1.7	0.35	-
16	23	2	5	4.3	1224	-	-	0.5	15.1	1.3	0.29	-
16	23	2	5	4.3	1162	-	-	0.701	12.1	1.2	0.35	-
16	23	2	5	4.8	1714	-	-	2.554	30.7	2.4	0.39	-
16	23	2	5	4.6	1861	-	-	2.376	32.4	2	0.39	-
16	23	2	5	4.7	1715	-	-	3.965	31	2	0.59	-
16	23	2	5	4.5	1112	-	-	0.578	8.7	1	0.18	-
16	23	2	5	4.4	1271	-	-	0.413	16.2	1.4	0.29	-
16	23	2	5	4.2	1100	-	-	0.659	0.1	0.6	0.28	-
16	23	2	5	4.5	1438	-	-	0.872	21.2	1.7	0.18	-
16	23	2	5	4.6	1579	-	-	0.936	23.7	1.4	0.29	-
16	23	2	5	4.8	1638	-	-	1.43	22.3	1.6	0.28	-
17	-	2	5	7.8	316	37.5	-	0.145	12.5	3.2	0.6	-
17	-	2	5	7.9	266	39.3	-	0.181	17.9	3.5	0.8	-
18	21	2	5	6.7	1077	93.1	6.6	-	26.1	2.4	0.5	0.024
18	21	2	3	6.6	1679	144	11.7	-	53.6	5.9	0.9	0.03
18	21	2	6	6.6	1239	107	7.8	-	34.6	3	0.7	0.027
19	27	2	5	6	1082	146	22.6	-	24.2	2.4	0.5	-
19	27	5	5	6.4	1832	143	24.2	-	32.5	2.7	0.5	-
19	27	2	3	5.2	1249	170	21	-	63.6	5.1	1	-
19	27	5	3	5.1	2664	203	26.8	-	71.9	10.1	1.4	-
19	27	5	3	5	2165	176	21.3	-	59.3	6.9	1	-
20	24	2	5	6.7	724	56.4	5.5	0.058	15.2	0.1	0.1	-
20	24	2	5	6.6	1049	95.7	5.8	0.061	17	0.4	0.2	-
20	24	2	3	6.2	1932	211	11.3	0.174	31.1	0.7	0.2	-
20	24	2	3	6.6	1699	169	11.9	0.207	35.8	0.9	0.2	-
20	24	3	3	6	999	77.8	8.1	0.074	17.8	0.8	0.1	-
20	24	3	3	8	1032	80	6.5	0.071	18.8	0.4	0.2	-
20	24	3	6	6	966	73.5	7.7	0.11	20.7	0.6	0.2	-
20	24	3	6	7.9	1016	76.4	5.8	0.065	23	0.4	0.2	-
21	25	2	5	6.9	916	141	9	0.71	32.7	-	0.5	-
21	25	3	3	7.5	1332	77.1	8.4	0.646	48.8	-	1	-
21	24	2	6	6.6	749	87.8	9.4	0.387	22.6	-	0.6	-
21	25	3	6	6.3	999	81.4	7.7	0.549	55.5	-	1.1	-
22	30	2	9	6.1	2581	136	34.9	-	22	5.3	0.1	-
22	30	2	9	5.7	2273	164	36.5	-	7.7	1.4	0.1	-
22	30	2	9	7.7	2906	184	48.4	-	45.2	5.1	0.3	-
22	29	2	9	5.1	2514	163	51	-	16.8	2.3	0.1	-
22	29	2	9	5.2	2215	121	18.7	-	13.8	4.2	0.1	-
23	31	2	9	-	0.1	0	-	0.216	31.5	3.3	1.1	-
23	31	2	9	-	0.18	0.01	-	0.304	35.3	3.2	2.2	-
23	31	2	9	-	0.35	0.01	-	0.378	55	5.1	1.4	-
23	31	2	9	-	0.12	0	-	0.161	43.6	4.9	0.7	-
23	31	2	9	-	0.32	0.01	-	0.232	93.5	8.2	1.5	-
23	31	2	9	-	0.21	0.01	-	0.139	63.8	6.1	0.8	-
23	31	2	9	-	0.1	0	-	0.216	20.7	2.6	0.3	-
23	31	2	9	-	0.18	0.01	-	0.304	25.6	3.3	0.3	-
23	31	2	9	-	0.35	0.01	-	0.378	30.8	3.9	0.5	-
23	31	2	9	-	0.12	0	-	0.161	31.4	4	0.4	-
23	31	2	9	-	0.32	0.01	-	0.232	47.7	5.3	0.4	-
23	31	2	9	-	0.21	0.01	-	0.139	38	4.7	0.4	-
24	32	2	9	-	-	-	-	-	138.2	11	0	-
24	32	2	9	-	-	-	-	-	209.1	11.3	0.6	-
25	28	2	9	5.1	1374	143	14.8	-	72.1	5	1	-
25	28	2	9	4.9	1199	126	14.7	-	57.9	3.9	1.1	-
26	26	2	10	-	34886	1785	43.8	-	624.4	72.8	5.1	1.037
26	26	2	10	-	31389	1763	22.8	-	999.1	122	7.7	1.492
26	26	2	10	-	29807	1913	9.8	-	749.3	64	2.4	0.784
27	29	2	10	4.2	32638	2063	32.3	-	840.6	24.5	5.8	1.388
28	26	2	10	5.8	36468	2142	17.6	0.592	-	-	4	-
28	26	2	10	7.2	35135	1999	22.1	1.184	-	-	1.6	-
28	26	2	10	6.7	34303	2078	14.8	0.53	-	-	2.5	-
28	26	2	10	7.5	33553	1821	17.5	0.248	-	-	1	-
29	4	3	3	4.9	2173	120	7	-	26.8	4	0.4	0.068
29	4	3	6	4.8	2065	129	8.8	-	31.8	5.6	0.5	0.062
29	4	3	9	4.7	2057	119	11.4	-	13.3	2.8	0.2	0.028
30	25	3	3	-	2042	124	10.6	0.159	21.3	2.2	0.4	-
30	25	3	3	-	950	54.3	7.7	0.107	28.9	3.1	0.5	-
31	24	3	3	7.8	699	85.7	6.5	-	52	4.6	0.9	-
31	24	3	3	6	966	73.5	7.7	-	54.2	4.2	0.8	-
31	24	3	6	7.7	833	78.5	5.5	-	43.5	3.3	0.7	-
31	24	3	6	6	999	77.8	8.1	-	42.2	3.4	0.6	-
32	33	3	5	8	217	13.6	15.8	0.123	5.1	0.4	0.1	-
32	33	3	5	8	217	14.3	18.4	0.155	6	0.4	0.1	-
32	33	3	5	8.1	266	20	16.8	0.168	7.5	0.6	0.1	-
32	33	3	5	7.5	291	20.7	20.3	0.165	8	0.7	0.1	-
32	33	3	5	7.2	350	24.3	18.7	0.203	12.4	1	0.2	-
32	33	3	5	7.2	350	24.3	18.7	0.203	12.4	1	0.2	-
32	33	3	5	7.8	266	20	26.2	0.152	8.4	0.8	0.1	-
32	33	3	5	7.6	291	22.8	17.4	0.184	8.6	0.8	0.1	-
32	33	3	5	7.4	316	20.7	19.7	0.187	9.7	0.8	0.1	-
32	33	3	5	7.9	425	34.3	22.3	0.21	15.7	1.4	0.2	-
32	33	3	5	7.7	358	26.4	18.1	0.197	10.5	1	0.1	-
32	33	3	5	7.8	533	40	23.9	0.236	16.5	1.6	0.2	-
33	25	3	5	-	600	45	3.8	-	17.6	2	0.3	-
34	11	3	6	5.5	1092	63.3	6.3	0.404	32.8	2.9	0.7	-
34	11	3	6	5.7	1992	119	7.6	0.907	29.9	3.4	2	-
34	11	3	6	5.5	1083	61.1	6.2	0.801	24.9	4.4	0.8	-
34	11	3	6	5.4	1100	78	5.5	0.82	43.2	5.1	3.5	-
34	11	3	6	5.8	1217	85.1	7.3	0.752	32.8	8.5	3.6	-
35	2	3	6	-	-	-	-	-	4.9	-	0.3	-
36	33	4	4	-	-	-	24.3	-	-	-	0.2	-
36	33	4	4	-	-	-	24.3	-	-	-	0.1	-
36	33	4	4	-	-	-	24.8	-	-	-	0.1	-
36	33	4	4	-	-	-	24.2	-	-	-	0.6	-
37	30	4	4	-	-	-	-	-	-	1.9	0.4	-
37	30	4	4	-	-	-	-	-	-	3.9	0.4	-
37	30	4	4	-	-	-	-	-	-	2.7	0.4	-
37	30	4	4	-	-	-	-	-	-	1.7	0.3	-
37	30	4	4	-	-	-	-	-	-	3.1	0.4	-
37	30	4	4	-	-	-	-	-	-	6.1	0.7	-
38	43	5	2	5.2	1624	71.4	3.7	-	29.1	-	0.3	0.008
38	43	5	2	5.3	3272	271	12.9	-	32.9	-	0.2	0.009
38	43	5	2	5.4	10857	528	19.3	-	102.5	-	2.3	0.037
38	43	5	2	5.7	4413	336	20.3	-	57.2	-	0.2	0.023
38	43	5	2	5.2	4088	221	21.4	-	48.2	-	0.5	0.019
38	43	5	2	6	2098	143	22.3	-	27	-	0.5	0.009
38	43	5	2	5.7	3039	236	26.3	-	51.7	-	0.2	0.014
38	43	5	2	7	2415	214	27.8	-	57.4	-	0.4	0.02
38	43	5	2	5.6	6553	478	29.2	-	107.4	-	1.3	0.028
38	43	5	2	5.7	4163	343	30.3	-	73.4	-	0.5	0.026
38	43	5	2	6.5	3297	271	34.1	-	64.9	-	0.4	0.014
38	43	5	2	5.3	7402	443	36.4	-	70.1	-	0.7	0.031
38	43	5	2	5.1	4613	314	42.3	-	56.9	-	0.6	0.024
38	43	5	2	5.7	7776	607	51.2	-	84.3	-	0.7	0.042
38	43	5	2	5.4	5645	500	88.7	-	59.3	-	0.6	0.024
38	43	5	6	5.2	1624	71.4	3.7	-	22.1	-	0.2	0.007
38	43	5	6	5.3	3272	271	12.9	-	30.6	-	0.3	0.009
38	43	5	6	5.4	10857	528	19.3	-	103.6	-	2.6	0.034
38	43	5	6	5.7	4413	336	20.3	-	41.5	-	0.4	0.022
38	43	5	6	5.2	4088	221	21.4	-	40.4	-	0.5	0.017
38	43	5	6	6	2098	143	22.3	-	20.4	-	0.3	0.009
38	43	5	6	5.7	3039	236	26.3	-	45.8	-	0.4	0.013
38	43	5	6	7	2415	214	27.8	-	47	-	1	0.016
38	43	5	6	5.6	6553	478	29.2	-	102	-	2.1	0.031
38	43	5	6	5.7	4163	343	30.3	-	71.1	-	0.5	0.026
38	43	5	6	6.5	3297	271	34.1	-	67	-	1.2	0.014
38	43	5	6	5.3	7402	443	36.4	-	56	-	0.6	0.029
38	43	5	6	5.1	4613	314	42.3	-	45.8	-	0.6	0.02
38	43	5	6	5.7	7776	607	51.2	-	71	-	1.1	0.031
38	43	5	6	5.4	5645	500	88.7	-	49.1	-	0.6	0.024
39	45	5	2	-	-	-	-	-	491.7	32.1	3	-
40	48	5	2	4	2250	114	-	-	183.3	41.1	2.7	-
40	48	5	2	4	-	-	-	-	216.7	43.6	2.7	-
40	48	5	2	5.6	-	-	-	-	175	37.5	2.5	-
40	48	5	2	5.6	-	-	-	-	133.3	32.5	2.4	-
41	51	5	3	6.7	3111	181	10.8	0.053	53.8	5.8	1.5	-
41	51	5	3	7.4	5404	327	22.5	0.626	35.8	5.1	1.4	-
41	51	5	3	4.9	3220	205	12.8	0.046	73	7.8	1.6	-
41	51	5	3	6.7	4275	303	17.8	0.038	98.7	11.8	2.5	-
41	51	5	3	7.6	4205	253	15.4	0.059	71.9	10.4	1.5	-
41	51	5	3	5.8	2266	134	25.7	0.129	43.1	4.1	1.9	-
41	51	5	3	4.4	1514	71	5.8	0.026	22.3	2.6	0.6	-
41	51	5	3	4.6	5294	229	10.4	0.074	60.2	5.1	2.6	-
41	51	5	3	4.1	4046	176	8.6	0.071	31.2	2.1	1.3	-
41	51	5	3	4.5	5672	381	57.2	0.397	51.5	4.6	2.4	-
41	51	5	3	3.5	7264	450	26.6	0.428	56.5	8.8	1.7	-
41	51	5	3	4.8	2591	163	9.3	0.173	45.4	8.7	1.1	-
41	51	5	3	5	2642	153	8.1	0.168	38.9	5.7	1	-
41	51	5	3	5.8	3727	267	16.6	0.036	60.9	8.9	1.3	-
41	51	5	3	8.2	5329	367	19.8	0.054	104.4	13.6	1.5	-
41	51	5	3	7.5	8045	526	21.4	0.088	168.2	16.4	3.1	-
41	51	5	3	8.3	6937	457	22.6	0.084	140.5	14.8	3.4	-
41	51	5	3	6.5	3303	222	22.2	0.216	73	9.1	2.2	-
41	51	5	3	3.8	9075	336	9.6	0.157	58.6	2.9	3.1	-
41	51	5	3	3.6	15028	778	12	0.16	92.3	4.8	3.5	-
41	51	5	3	3.8	7310	236	6.7	0.026	33.7	3	1.1	-
41	51	5	3	3.9	7402	243	8.7	0.18	57.5	4.7	3.6	-
41	51	5	3	3.9	11323	521	17	0.613	103.3	6.9	5.6	-
41	51	5	3	3.7	8484	486	22.5	2.071	88.9	8.4	2.8	-
41	51	5	3	3.7	8284	407	18.6	0.735	80.7	11.4	1.2	-
41	51	5	3	3.9	9508	393	18.3	0.378	87.3	12.3	3.8	-
41	51	5	3	7.5	9675	635	24.5	0.195	176.1	24.7	3.7	-
41	51	5	3	7	3913	243	12	0.112	67.1	7.6	1.2	-
41	51	5	3	6.4	6994	457	20.4	0.193	117.9	15.8	2.6	-
41	51	5	3	7.2	6120	414	16.1	0.152	123.2	16.6	2.4	-
41	51	5	3	4.1	4746	171	9.8	0.207	42.6	4	3.2	-
41	51	5	3	3.8	4638	179	10.8	1.667	26.4	3.2	1.5	-
41	51	5	3	7.7	4379	229	14.1	0.4	83.8	9.6	1.8	-
41	51	5	3	8.1	5420	328	19.7	0.421	101.9	13.8	1.9	-
41	51	5	3	7.7	4338	229	15.6	0.638	83.2	10.3	1.7	-
41	51	5	3	7.9	4579	293	14.2	0.305	95.5	13.6	1.6	-
41	51	5	3	7.9	5046	278	11.5	0.229	80.8	9.7	1.4	-
41	51	5	3	8	6253	364	14.6	0.266	112.2	15.8	2	-
42	35	5	3	-	8317	-	-	-	56.3	7.9	0.6	-
42	35	5	3	-	8317	-	-	-	45.8	6.6	0.5	-
42	35	5	3	-	8317	-	-	-	68.8	9.8	0.5	-
42	42	5	3	-	9358	-	-	-	57.5	5.6	0.7	-
42	42	5	3	-	9358	-	-	-	81.7	10.9	0.3	-
42	43	5	3	-	8575	-	-	-	45.8	5.7	1	-
42	43	5	3	-	8575	-	-	-	91.7	12.7	0.9	-
42	43	5	3	-	8575	-	-	-	55	7.3	0.5	-
43	52	5	5	-	841	70	22.6	1.321	11.6	-	0.5	0.019
43	52	5	5	-	1041	85	23.2	1.359	15.3	-	0.6	0.035
44	51	5	5	6.5	758	67.1	12.6	0.387	11.7	1.5	0.5	0.027
44	51	5	5	6.6	966	88.5	14.5	0.646	14.6	2.1	0.7	0.034
44	51	5	5	6.6	1016	81.4	14.2	0.517	16.9	2.5	0.6	0.038
45	44	5	6	5.2	3630	186	-	0.232	100.2	10.1	0.9	0.06
46	45	5	6	4.7	7077	271	-	0.355	246.4	29.4	4.5	0.841
46	45	5	6	4.8	6078	257	-	0.678	189	28.6	6.3	0.841
46	45	5	6	5.1	6744	286	-	0.355	242.3	25.8	4.4	0.566
46	45	5	6	5.2	5828	257	-	0.387	188.2	28.3	5.3	0.741
47	43	5	6	-	1707	107	15.8	0.097	41.5	7	0.7	0.023
48	43	5	6	-	1249	87.1	15.2	0.097	30.6	5.4	0.4	0.013
48	43	5	6	-	1332	99.2	16.1	0.065	33.3	7.2	0.5	0.016
48	-	5	6	5.2	4396	316	20.7	0.029	118.3	17.5	3.8	0.097
49	-	5	6	-	-	-	-	0.923	110.6	13.4	2.5	-
50	-	5	6	6.1	3250	214	25.8	-	34.3	4.1	1	-
50	-	5	6	5.5	2583	214	32.3	-	43.4	7.5	1.3	-
50	-	5	6	5.9	3917	357	41.9	-	58.2	9.2	2.2	-
50	-	5	6	5.5	2583	214	25.8	-	60.3	8.5	2.6	-
50	-	5	6	5	2750	286	29	-	68.2	9.9	2.5	-
50	-	5	6	5	4167	357	19.4	-	71	4.3	2.1	-
50	-	5	6	4.8	3333	214	12.9	-	75	6.2	2.2	-
50	-	5	6	4.7	2500	214	16.1	-	76.9	8.4	2.5	-
50	-	5	6	5	2417	286	32.3	-	78.4	9.5	3.1	-
50	-	5	6	5.6	4667	429	32.3	-	80.4	11.4	1.8	-
50	-	5	6	5.1	3667	357	32.3	-	88.2	11.4	2.6	-
50	-	5	6	6.8	5000	357	35.5	-	93	13.6	2.2	-
50	-	5	6	5.5	3333	286	19.4	-	101.7	14	3.1	-
50	-	5	6	6.2	3750	286	41.9	-	103.2	10.9	2.5	-
50	-	5	6	4.8	4000	357	29	-	103.6	14.9	2.4	-
50	-	5	6	4.8	3833	357	35.5	-	104	12.6	3.6	-
50	-	5	6	5.1	4000	357	25.8	-	108.3	11.6	4.7	-
50	-	5	6	4.5	4917	429	48.4	-	118.9	17.5	3.8	-
50	-	5	6	4.4	3750	286	19.4	-	119.1	7.6	3.3	-
50	-	5	6	5.1	3500	286	25.8	-	129.4	12.9	3.8	-
50	-	5	6	4.8	3083	286	19.4	-	132.9	12.1	3.9	-
50	-	5	6	6	5667	571	32.3	-	148.2	18.9	4.3	-
50	-	5	6	5	3917	357	29	-	151.8	18.1	3.5	-
50	-	5	6	4.7	4000	357	32.3	-	159	15.6	4.5	-
50	-	5	6	5.2	5750	500	32.3	-	169.8	17.5	5.3	-
50	-	5	6	4.9	3667	357	32.3	-	173.4	16.4	4.1	-
50	-	5	6	5.8	5500	500	29	-	185.3	17.4	5.1	-
50	-	5	6	5.9	5333	500	25.8	-	185.7	16.2	4	-
50	-	5	6	5	6667	643	64.5	-	284.3	24.7	7.7	-
51	-	5	6	-	-	-	-	-	81.4	7.4	1.5	-
51	-	5	6	-	-	-	-	-	42.4	7.9	2.3	-
52	40	5	7	-	19583	1179	38.5	-	125	17.1	1.5	-
52	40	5	7	-	21750	1321	46.3	-	233.3	29.3	5.4	-
52	40	5	7	-	15583	964	31.7	-	141.7	15	1	-
52	40	5	7	-	19583	1179	38.5	-	233.3	34.3	2.3	-
52	40	5	7	-	21750	1321	46.3	-	291.7	66.4	5	-
52	40	5	7	-	15583	964	31.7	-	125	15	1.1	-
52	40	5	7	-	19583	1179	38.5	-	116.7	13.6	1.1	-
52	40	5	7	-	21750	1321	46.3	-	125	19.3	2	-
52	40	5	7	-	15583	964	31.7	-	108.3	9.3	0.8	-
53	49	5	7	4.6	9500	550	31	-	156	19	7.8	-
53	49	5	7	4.6	3100	200	21	-	39	3.5	2.3	-
54	52	5	9	5.2	3738	328	40.7	-	82	8.5	1.3	-
54	52	5	9	5.2	3405	283	40.4	-	59.4	7.2	1	-
55	53	5	10	3.7	39298	1021	11.6	0.113	171.5	-	7.2	0.26
55	53	5	10	3.9	37217	1157	23.2	0.103	513.7	-	14.5	0.254
55	53	5	10	4.1	36634	1392	38.1	0.129	346.4	-	3.7	0.218
55	53	5	10	4.7	34802	1628	72.3	0.775	188.2	-	8.5	0.38
55	53	5	10	4.2	40131	1871	31.3	0.116	169	-	9.9	0.864
55	53	5	10	3.6	41963	1299	15.8	0.659	89.9	-	2.8	0.243
56	43	5	11	4	42970	357	20.6	-	206.6	-	1.2	1.217
56	43	5	13	4.4	37783	650	25.9	-	448.6	-	16.2	3.081
56	43	5	2	4.6	5254	250	30.6	0.31	79	-	0.4	0.082
56	43	5	2	4.8	4046	200	29.3	0.178	61.3	-	0.2	0.052
56	43	5	6	5.2	6369	328	33.4	0.184	140.7	-	0.5	0.104
56	43	5	6	5.1	4771	257	31	0.149	103.1	-	0.4	0.072
57	43	5	11	-	41879	522	20	0.975	610.4	-	8.1	0.735
57	43	5	13	-	43545	320	15.7	0.733	274.1	-	1.6	0.848
57	43	5	2	-	5520	240	27.1	0.142	67.3	-	0.9	0.036
57	43	5	6	-	6478	306	31.7	0.055	118	-	1.2	0.037
58	38	5	11	4.3	39964	1135	29.1	1.324	270.6	32.4	7.5	1.249
58	38	5	13	4.9	45793	942	29.1	1.324	945.8	126.4	14.9	5.662
58	38	5	2	4.7	6827	293	32.3	1.711	71.4	7	1.6	0.108
58	38	5	3	4.2	9658	400	9.3	0.065	133.2	17.3	3.1	0.133
58	38	5	12	4.4	35801	1299	24.1	0.646	379.7	50	13.7	1.082
58	38	5	14	5.2	43295	635	14.1	0.258	913.4	97.8	9.2	4.496
58	38	5	6	5.2	9159	493	44.9	3.003	133.2	14.1	4.7	0.241
59	-	5	11	-	39049	476	10.3	0.549	1124	0	6.8	-
60	49	5	11	2.5	24062	971	29.1	-	-	25.8	2.3	0.001
60	49	5	11	3.6	22397	957	34.2	-	-	28.8	2.8	0.001
60	49	5	11	3.4	23646	935	27.8	-	-	27.6	2.9	0.001
60	49	5	13	3.6	38466	1471	32	-	-	33.1	3.3	0.004
60	49	5	13	3.7	39132	1492	31	-	-	21.7	3.6	0.004
60	49	5	13	3.7	37134	1335	28.7	-	-	53.8	4.2	0.003
60	49	5	2	4.1	4829	278	21.6	-	-	3.6	0.3	0
60	49	5	2	4.3	3580	193	27.1	-	-	2.2	0.3	0
60	49	5	2	4	4413	157	16.8	-	-	5.1	0.5	0
61	41	5	11	-	34636	878	33.3	0.878	431	25.3	10.6	0.147
61	41	5	2	-	4496	186	9.4	0.032	54	5.2	1	0.038
61	41	5	2	-	2415	136	7.1	0.042	35.6	5.8	1.1	0.014
61	41	5	3	-	4996	150	14.2	0.077	68.2	4.5	1.7	0.031
61	41	5	3	-	3164	78.5	11.6	0.065	35.3	5	1.1	0.024
61	41	5	12	-	32221	585	27.4	0.568	334.3	25.5	6.2	0.091
61	41	5	12	-	32554	1249	37.1	0.762	616.5	22.9	10.9	0.146
61	41	5	6	-	4330	214	16.8	0.097	70.9	11.4	2.5	0.05
61	41	5	6	-	2997	157	12.3	0.036	44	8	2.2	0.033
61	41	5	4	-	5995	328	12.3	0.065	76.6	7.1	1.5	0.045
61	41	5	4	-	4330	214	10	0.016	37.4	3.9	1.1	0.023
62	64	6	8	4.3	38716	1128	-	0.5	1032.4	68.5	11.9	-
62	64	6	8	4.6	30140	1278	-	0.701	616.1	65	20.7	-
62	64	7	7	4.5	28724	793	-	0.588	716	55	11.6	-
62	64	6	10	5.2	29141	1407	-	2.554	940.8	59.3	20	-
63	66	6	8	-	43045	914	28.1	-	335.1	40.1	10.6	-
63	66	6	8	-	42712	1042	31.3	-	309	38.3	17.6	-
63	66	6	8	-	42795	1135	29.4	-	298.2	32.9	9.6	-
64	68	6	8	-	33304	-	-	1.727	-	60.7	14.2	-
64	68	6	8	-	33304	-	-	2.157	-	53.5	11.9	-
64	68	6	8	-	33304	-	-	2.18	-	34.3	12.3	-
64	68	6	8	-	33304	-	-	1.269	-	32.8	9.4	-
64	68	6	8	-	33304	-	-	0.546	-	48.5	11.9	-
64	68	6	8	-	33304	-	-	0.688	-	47.8	9	-
64	68	7	7	-	38091	-	-	0.565	-	36.4	8.1	-
64	68	7	7	-	38091	-	-	0.581	-	47.8	11.6	-
64	68	7	7	-	38091	-	-	0.236	-	29.3	8.4	-
64	68	7	7	-	38091	-	-	0.333	-	35.7	9	-
64	68	7	7	-	38091	-	-	0.245	-	26.4	7.4	-
64	68	7	7	-	38091	-	-	0.242	-	27.8	7.4	-
64	68	7	7	-	38091	-	-	0	-	19.3	5.8	-
65	68	6	10	5.1	24372	2014	30.4	-	391.3	29.4	1.9	-
65	68	6	10	4.9	24372	2014	30.4	-	366.3	26.4	2.2	-
66	68	7	7	7.1	1900	100	38.7	0.359	1158.3	100	13.2	-
66	68	7	7	5.2	1608	100	80.6	0.079	1500	100	1.6	-
